# Supplementary material for: ARPEGGIO: Automated Reproducible Polyploid EpiGenetic GuIdance workflOw
Source: BMC Genomics. 2021 Jul 17;22:547. doi: 10.1186/s12864-021-07845-2 (PMC8285871; doi:10.1186/s12864-021-07845-2)
Supplement: Supplementary file 3 — Additional file 3. Plant material and WGBS library synthesis. Description: Details about the plant conditions, sampling, DNA extraction, bisulfite treatment and sequencing strategies. [file 12864_2021_7845_MOESM3_ESM.zip]

Archive with 2 entries (2 files):
- Additional_file_3.pdf
- Additional_File_3a.pdf
